# Supplementary material for: Oxy-Polybrominated Diphenyl Ethers from the Indonesian Marine Sponge, Lamellodysidea herbacea: X-ray, SAR, and Computational Studies
Source: Molecules. 2021 Oct 20;26(21):6328. doi: 10.3390/molecules26216328 (PMC8588277; doi:10.3390/molecules26216328)
Supplement: Supplementary file 1 [file molecules-26-06328-s001.zip]

Archive with 1 entries (1 files):
- molecules-1392181-supplementary.pdf
